# Supplementary material for: Exploration of Changes in Low-Income Latino Families’ Beliefs about Obesity, Nutrition, and Physical Activity: A Qualitative Post-Intervention Study
Source: Behav Sci (Basel). 2022 Mar 9;12(3):73. doi: 10.3390/bs12030073 (PMC8945531; doi:10.3390/bs12030073)
Supplement: Supplementary file 1 [file behavsci-12-00073-s001.zip]

Archive with 1 entries (1 files):
- behavsci-1537784-supplementary.pdf
